# Supplementary material for: Technical Feasibility of Extraction of Freshwater from Produced Water with Combined Forward Osmosis and Nanofiltration
Source: Membranes (Basel). 2024 May 3;14(5):107. doi: 10.3390/membranes14050107 (PMC11123107; doi:10.3390/membranes14050107)
Supplement: Supplementary file 1 [file membranes-14-00107-s001.zip]

Archive with 1 entries (1 files):
- membranes-2919942-supplementary.pdf
